# Supplementary material for: Optimization and Validation of a Novel Three-Dimensional Co-Culture System in Decellularized Human Liver Scaffold for the Study of Liver Fibrosis and Cancer
Source: Cancers (Basel). 2021 Sep 30;13(19):4936. doi: 10.3390/cancers13194936 (PMC8508071; doi:10.3390/cancers13194936)
Supplement: Supplementary file 1 [file cancers-13-04936-s001.zip]

Archive with 3 entries (2 files):
- Supplementary Files/
- Supplementary Files/Supplementary Figure S1.pdf
- Supplementary Files/Supplementary Tables and Figure S2.pdf
